# Supplementary material for: Methods of body temperature assessment in Conolophus subcristatus, Conolophus pallidus (Galápagos land iguanas), and Amblyrhynchus cristatus X C. subcristatus hybrid
Source: PeerJ. 2019 Feb 4;7:e6291. doi: 10.7717/peerj.6291 (PMC6366400; doi:10.7717/peerj.6291)
Supplement: Supplemental Information 1 — Biological data for the 52 land iguanas including all temperature measurements. Each animal is listed by number and the vertical columns contain all pertinent values. [file peerj-07-6291-s001.xls]

## Sheet: Sheet1
Lab number	iStatNo	DATE	Location	Heart (/min)	BodyTemp	stime	SVL	Tail Length	Girth	Weight (kg)	Probe (cm)	Lac	Respiration/min	Heart-2	Resp-2	Recapture	Ttime	Axial temp	Femoral temp	Dorsal Temp
1	CS-01	1	1	36	23.6	8	51.5	53	45	6.2	4.8	2.4	12			1	20	23.3	23.2	23.3
2	CS-02	1	1	48	24	8	41	45	34.2	3.7	2.4	4.4	12			0	22	23.3	23.8	23.8
3	CS-03	1	1	40	23.5	9	48	51.5	37	4.6	2.2	5.3	16			0	21	23.6	24.1	23.6
4	CS-04	1	1	54	24.4	12	52	61	44	7.1	4.7	7.7	16			1	25	24.7	24.7	25
5	CS-05	1	1	48	25.7	19	55.5	62	45.2	6.4	4.6	1.1	16			1	28	23.8	25.4	25.4
6	CS-06	1	1	40	26.1	15	50	51	37	4.9	4.7	7.9	12			0	31	24.9	25.5	25.8
7	CS-07	1	1	48	26.2	8	41	47	36	2.9	2	3.5	20			0	18	25.7	26.5	26.8
8	CS-08	1	1	60	32.7	12	56.5	49	44	6.2	2.5	11.7	16			0	22	30.1	32.2	32
9	CS-09	1	1	60	27.7	9	43	47	38.8	3.3	1.5	5.3	36			0	17	27.4	27.5	29.6
10	CS-10	1	1	72	33.7	14	43.5	54	44	6	4	12.5	20			0	22	32.5	33.5	32.7
11	CS-11	1	1	68	33.2	8	49.3	55.5	45	6.2	5.4	6.8	20			0	14	32.9	32.9	33.6
12	CS-12	1	1	68	31.7	12	49.8	56	45	5.7	3.8	5	20			1	17	31.4	32	31
13	CS-13	1	1	56	28.1	7	35.5	45	32.5	2.8	1.9	3.6	24			0	16	28.2	28	28.1
14	CS-14	1	1	64	30.8	12	36.6	41	29.4	2.2	1.8	11.8	24			0	15	29.5	30.7	30.9
15	CS-15	1	1	56	30.2	9	51	54.5	50	6.7	3.5	3.3	20			1	16	30	29.4	29.3
16	CS-16	2	1	56	29.4	9	52	67	46	7.2	4	6.4	12			1	18	30.6	30.8	30.8
17	CS-17	2	1	60	30	16	46	49	35	3.5	1.7	9.4	28			0		30.7	30.2	31.3
18	CS-18	2	1	60	36.7	13	41.5	39	36	3.7	4.5	8.3	24			0	25	35	36.3	38.2
19	CS-19	2	1	80	34.5	14	48.7	51	42.8	5	4	15.5	20			1	20	34.1	34.1	35.7
20	CS-20	2	1	64	30.1	13	42.5	46.8	36.6	4	1.8	3.7	16			0	23	22.9	29.7	30.4
21	CS-21	2	2	76	34.3	14	35	35.5	29	1.2	1.4	4.6	28			1		32.8	34.4	33.3
22	CS-22	2	2	64	33.5	7	33.5	35.8	26.8	1.7	1.9	9.7	28			1		31.8	31.6	32
23	CS-23	2	2	68	33.3	18	32.6	39	31	2	1.8	6.6	28			1		30.8	33.3	33.9
24	CS-24	2	2	68	32.6	17	37.5	38.5	25	1.8	1.5	4.1	24			1		32.6	31.9	32.9
25	H-01	2	2	80	32	19	36.5	50	32.4	2.7	3.4	4.5	20			1	28	31.6	31.4	31.3
26	CS-25	2	2	68	32.8	11	43	45	32	3.1	1.8	3.6	24			1	21	28.9	32.4	31.7
27	CS-26	3	2	60	31.2	8	35	34.5	26	1.6	1.4	3.5	24			1	20	30.6	30.3	31.1
28	CS-27	3	2	56	31.7	17	42.7	43.6	33.5	2.9	1.7	9.8	32			1	24	31.9	32	32.4
29	CS-28	3	2	84	35.7	8	38.5	38	27.9	1.9	1.9	7.7	56			1	17	32.4	34.4	36.5
30	CS-29	3	2	84	35.7	8	38	36.5	35	1.7	1.6	8.3	36			1	16	32	35.4	37.3
31	CS-30	3	2	72	34.5	15	36.5	38	28	1.8	1.6	4.2	56			1	25	32.4	32.3	33.7
32	CP-01	4	3	52	24.7	9	46	52	40	3.8	3.5	5.3	8	52	8	0	19	24.4	24.3	25.2
33	CP-02	4	3	60	26.6	11	47	43	49	5.3	3.8	10.9	12	52	20	0	16	25.1	24.6	26.5
34	CP-03	4	3	64	30.6	20	42.5	37	38	3.2	2.8	9.4	12	72	24	0	31	29.6	30.9	29.2
35	CP-04	4	3	72	32	18	47	48	49	5.4	2.2	7.7	24	72	16	0	32	30.4	31.4	31.8
36	CP-05	4	3	68	32.7	9	46	55.5	45.5	5.3	3.8	12.3	20	64	24	0	20	32.1	31.8	30.3
37	CP-06	4	3	64	32	14	45	42.2	39	3.6	1.9	7.2	16	51	20	0	31	32.1	31.7	31.6
38	CP-07	4	3	88	31.7	3	46.5	51	35.5	2.6	3.8	10.6	20	80	24	0	22	31.1	30.9	32.2
39	CP-08	4	3	88	34	19	40	51.1	35	2.2	4.5	14.7	44	80	26	0	27	32.9	32.6	31.4
40	CP-09	4	3	64	34.7	13	33	46	27	1.3	1.4	10.2	24	100	24	0	27	31.2	31.4	32.6
41	CP-10	4	3	80	34.6	15	45	50.5	37	4.2	1.5	14.7	24	84	32	0	30	32.7	34	33.8
42	CP-11	4	3	80	33.8	10	52	53.8	40	4.3	3.6	7.3	50	96	28	0	14	33.2	36.6	30.6
43	CP-12	4	3	90	33.7	6	38.5	47	31	2.6	1.7	8	28	100	28	0	20	33.1	34	33.3
44	CP-13	4	3	80	33.1	12	52	34.5	47.5	6	2.9	8	21	80	24	0	25	32.6	32.5	32.6
45	CP-14	4	3	80	32.6	8	42.5	48.5	36.5	4.2	1.9	6.5	30	80	20	0	30	32.2	32.5	33.1
46	CP-15	4	3	90	33.5	23	40.5	48.5	32	3.9	2	11.8	20	96	12	0	60	33.6	33.4	32.8
47	CP-16	4	3	96	36	4	43.5	50	37.5	4.5	1.5	11.9	16	96	34	0	39	34.1	35	34.4
48	CP-17	4	3	90	34.2	17	51	49	43	6.5	3.5	5.8	24	88	28	1	41	34.1	33.9	34
49	CP-18	4	3	96	35.2	6	43	50.5	32.2	3.1	1.4	15	28	100	24	0	24	34.6	34	39.9
50	CP-19	4	3	110	32.7	23	38.5	48.8	31	3	1.4	6.7	20	88	24	0	49	32.6	31.3	30.9
51	CP-20	4	3	84	33.6	2	50	50.5	40	5.9	3.6	7.3	24	80	28	1	19	33.1	34.1	32
52	CP-21	4	3	72	30.2	12	39	37	30	2	3.7	5.2	24	80	20	0	28	30	29.8	26.8
